# Supplementary material for: Disability Divides in India: Evidence from the 2011 Census
Source: PLoS One. 2016 Aug 4;11(8):e0159809. doi: 10.1371/journal.pone.0159809 (PMC4973875; doi:10.1371/journal.pone.0159809)
Supplement: S1 File — (XLSX) [file pone.0159809.s001.xlsx]

## Sheet: Sheet1
S1 Figure 1 A District level map of age standardized disability by sex, 2011
State Code	State Name	Distt.Code	Dist Name	Persons	Males	Females
01	Jammu & kashmir	001	Kupwara	4.58429	4.83568	4.26412
01	Jammu & kashmir	002	Badgam	3.65878	3.87231	3.42362
01	Jammu & kashmir	003	Leh(Ladakh)	2.83915	3.10438	2.36466
01	Jammu & kashmir	004	Kargil	3.41326	3.54568	3.23202
01	Jammu & kashmir	005	Punch	2.99304	3.40175	2.53649
01	Jammu & kashmir	006	Rajouri	2.92676	3.18378	2.62776
01	Jammu & kashmir	007	Kathua	2.88781	3.14053	2.60624
01	Jammu & kashmir	008	Baramula	3.01615	3.26811	2.72824
01	Jammu & kashmir	009	Bandipore	4.1572	4.32226	3.96612
01	Jammu & kashmir	010	Srinagar	2.30177	2.4235	2.16487
01	Jammu & kashmir	011	Ganderbal	3.88609	3.91933	3.84921
01	Jammu & kashmir	012	Pulwama	5.48594	5.39061	5.58919
01	Jammu & kashmir	013	Shupiyan	3.46909	3.66819	3.26229
01	Jammu & kashmir	014	Anantnag	6.13962	6.24531	6.03516
01	Jammu & kashmir	015	Kulgam	4.11121	4.32488	3.89457
01	Jammu & kashmir	016	Doda	3.26018	3.63987	2.84343
01	Jammu & kashmir	017	Ramban	2.83296	3.0641	2.57338
01	Jammu & kashmir	018	Kishtwar	2.97491	3.24784	2.67429
01	Jammu & kashmir	019	Udhampur	2.38749	2.73151	1.98445
01	Jammu & kashmir	020	Reasi	2.04602	2.30284	1.75173
01	Jammu & kashmir	021	Jammu	2.25645	2.5305	1.95332
01	Jammu & kashmir	022	Samba	2.2411	2.45108	2.01053
02	Himachal pradesh	023	Chamba	2.12932	2.32854	1.92751
02	Himachal pradesh	024	Kangra	2.22222	2.57917	1.88432
02	Himachal pradesh	025	Lahul & Spiti	2.23365	2.31746	2.14025
02	Himachal pradesh	026	Kullu	2.18078	2.37417	1.97564
02	Himachal pradesh	027	Mandi	2.63541	2.9487	2.33462
02	Himachal pradesh	028	Hamirpur	2.04214	2.3825	1.7525
02	Himachal pradesh	029	Una	1.7948	2.05512	1.53349
02	Himachal pradesh	030	Bilaspur	2.02538	2.31664	1.73497
02	Himachal pradesh	031	Solan	2.90788	3.06526	2.72755
02	Himachal pradesh	032	Sirmaur	2.36201	2.5526	2.15406
02	Himachal pradesh	033	Shimla	2.89024	3.0643	2.69851
02	Himachal pradesh	034	Kinnaur	2.40719	2.38005	2.44161
03	Punjab	035	Gurdaspur	2.20202	2.43504	1.95383
03	Punjab	036	Kapurthala	2.32166	2.56415	2.06713
03	Punjab	037	Jalandhar	2.07638	2.25309	1.89318
03	Punjab	038	Hoshiarpur	2.11833	2.42466	1.81442
03	Punjab	039	Shahid Bhagat Singh Nagar	2.41139	2.71036	2.11204
03	Punjab	040	Fatehgarh Sahib	2.62725	2.89556	2.32752
03	Punjab	041	Ludhiana	2.36792	2.58222	2.12942
03	Punjab	042	Moga	2.93403	3.20148	2.64473
03	Punjab	043	Firozpur	2.25414	2.58357	1.89679
03	Punjab	044	Muktsar	2.29729	2.61021	1.96506
03	Punjab	045	Faridkot	2.3265	2.62457	2.00243
03	Punjab	046	Bathinda	2.38634	2.62539	2.11917
03	Punjab	047	Mansa	3.29862	3.65505	2.90617
03	Punjab	048	Patiala	2.39379	2.6598	2.1084
03	Punjab	049	Amritsar	2.41904	2.65884	2.16095
03	Punjab	050	Tarn Taran	2.74679	3.06853	2.41252
03	Punjab	051	Rupnagar	2.39569	2.70735	2.0659
03	Punjab	052	Sahibzada Ajit Singh Nagar	2.2245	2.42502	2.00333
03	Punjab	053	Sangrur	2.70149	3.04544	2.3292
03	Punjab	054	Barnala	2.44775	2.74018	2.12023
04	Chandigarh	055	Chandigarh	1.55643	1.66823	1.41918
05	Uttarakhand	056	Uttarkashi	2.41538	2.59416	2.22939
05	Uttarakhand	057	Chamoli	2.48917	2.65555	2.32729
05	Uttarakhand	058	Rudraprayag	2.29244	2.48079	2.13853
05	Uttarakhand	059	Tehri Garhwal	2.40917	2.6389	2.20904
05	Uttarakhand	060	Dehradun	1.90883	2.08255	1.71944
05	Uttarakhand	061	Garhwal	1.90306	2.24155	1.61722
05	Uttarakhand	062	Pithoragarh	2.14596	2.43029	1.88412
05	Uttarakhand	063	Bageshwar	1.85498	2.17365	1.58644
05	Uttarakhand	064	Almora	2.22417	2.55209	1.95366
05	Uttarakhand	065	Champawat	1.54111	1.79055	1.29449
05	Uttarakhand	066	Nainital	1.86948	2.02175	1.70693
05	Uttarakhand	067	Udham Singh Nagar	1.86792	2.04319	1.67903
05	Uttarakhand	068	Hardwar	1.83221	1.99249	1.651
06	Haryana	069	Panchkula	2.20062	2.31764	2.06627
06	Haryana	070	Ambala	2.21179	2.38984	2.01726
06	Haryana	071	Yamunanagar	2.79485	2.97395	2.59436
06	Haryana	072	Kurukshetra	1.92523	2.17001	1.65861
06	Haryana	073	Kaithal	2.71525	2.96882	2.43934
06	Haryana	074	Karnal	2.78596	3.01339	2.53861
06	Haryana	075	Panipat	2.23216	2.38574	2.0572
06	Haryana	076	Sonipat	2.4425	2.63819	2.21981
06	Haryana	077	Jind	2.36562	2.57851	2.12856
06	Haryana	078	Fatehabad	2.76313	3.12406	2.37704
06	Haryana	079	Sirsa	2.57508	2.86703	2.2568
06	Haryana	080	Hisar	2.48449	2.72654	2.21473
06	Haryana	081	Bhiwani	2.02349	2.33569	1.6845
06	Haryana	082	Rohtak	2.38929	2.59559	2.15379
06	Haryana	083	Jhajjar	2.07187	2.35511	1.75517
06	Haryana	084	Mahendragarh	2.58997	2.94829	2.20653
06	Haryana	085	Rewari	1.97845	2.27738	1.65461
06	Haryana	086	Gurgaon	1.67662	1.80124	1.53143
06	Haryana	087	Mewat	2.21812	2.43176	1.98683
06	Haryana	088	Faridabad	2.61055	2.73571	2.46921
06	Haryana	089	Palwal	2.05282	2.24587	1.83798
07	Nct of delhi	090	North West	1.48367	1.63693	1.30565
07	Nct of delhi	091	North	1.5877	1.74333	1.40479
07	Nct of delhi	092	North East	1.71573	1.93001	1.47427
07	Nct of delhi	093	East	1.53399	1.6412	1.41005
07	Nct of delhi	094	New Delhi	2.02637	2.15811	1.83918
07	Nct of delhi	095	Central	2.2725	2.35427	2.15775
07	Nct of delhi	096	West	1.58955	1.72008	1.43839
07	Nct of delhi	097	South West	1.62409	1.7625	1.45562
07	Nct of delhi	098	South	1.61934	1.73664	1.47575
08	Rajasthan	099	Ganganagar	2.98166	3.20872	2.72302
08	Rajasthan	100	Hanumangarh	2.92865	3.17615	2.65467
08	Rajasthan	101	Bikaner	2.15155	2.31726	1.95743
08	Rajasthan	102	Churu	1.94181	2.17659	1.68842
08	Rajasthan	103	Jhunjhunun	2.17255	2.43862	1.89175
08	Rajasthan	104	Alwar	2.83814	2.95605	2.69676
08	Rajasthan	105	Bharatpur	2.32557	2.45743	2.16831
08	Rajasthan	106	Dhaulpur	2.30203	2.46677	2.09712
08	Rajasthan	107	Karauli	2.743	2.89682	2.55362
08	Rajasthan	108	Sawai Madhopur	3.06546	3.18341	2.91675
08	Rajasthan	109	Dausa	3.08488	3.19212	2.95828
08	Rajasthan	110	Jaipur	2.83633	2.97419	2.67277
08	Rajasthan	111	Sikar	1.87506	2.10089	1.63001
08	Rajasthan	112	Nagaur	2.78599	3.03931	2.5017
08	Rajasthan	113	Jodhpur	2.99201	3.20722	2.74861
08	Rajasthan	114	Jaisalmer	3.31561	3.47637	3.09553
08	Rajasthan	115	Barmer	2.96865	3.13418	2.75659
08	Rajasthan	116	Jalor	3.255	3.36093	3.11504
08	Rajasthan	117	Sirohi	3.0658	3.17617	2.92035
08	Rajasthan	118	Pali	3.83243	3.91038	3.72193
08	Rajasthan	119	Ajmer	2.52695	2.65347	2.36434
08	Rajasthan	120	Tonk	3.7342	3.80918	3.61776
08	Rajasthan	121	Bundi	3.74214	3.85956	3.58593
08	Rajasthan	122	Bhilwara	2.77399	2.84316	2.67248
08	Rajasthan	123	Rajsamand	3.03213	3.23729	2.81952
08	Rajasthan	124	Dungarpur	3.01175	3.17205	2.84496
08	Rajasthan	125	Banswara	2.76394	2.85665	2.6522
08	Rajasthan	126	Chittaurgarh	3.20174	3.28048	3.09135
08	Rajasthan	127	Kota	2.65736	2.82477	2.46648
08	Rajasthan	128	Baran	3.16734	3.3684	2.93834
08	Rajasthan	129	Jhalawar	2.69071	2.86514	2.49827
08	Rajasthan	130	Udaipur	3.43054	3.49205	3.3548
08	Rajasthan	131	Pratapgarh	3.16964	3.28051	3.04341
09	Uttar pradesh	132	Saharanpur	1.98592	2.13872	1.81685
09	Uttar pradesh	133	Muzaffarnagar	1.74311	1.92112	1.54781
09	Uttar pradesh	134	Bijnor	1.85337	2.0404	1.65164
09	Uttar pradesh	135	Moradabad	1.93116	2.09216	1.75459
09	Uttar pradesh	136	Rampur	1.86003	2.00734	1.69619
09	Uttar pradesh	137	Jyotiba Phule Nagar	1.59894	1.77392	1.40901
09	Uttar pradesh	138	Meerut	2.05848	2.22013	1.87876
09	Uttar pradesh	139	Baghpat	1.85652	2.03982	1.64868
09	Uttar pradesh	140	Ghaziabad	3.27118	3.41645	3.10912
09	Uttar pradesh	141	Gautam Buddha Nagar	2.32795	2.45227	2.18011
09	Uttar pradesh	142	Bulandshahr	1.96823	2.162	1.75462
09	Uttar pradesh	143	Aligarh	2.25833	2.44118	2.05324
09	Uttar pradesh	144	Mahamaya Nagar	1.8627	2.07158	1.62645
09	Uttar pradesh	145	Mathura	2.20153	2.41752	1.95361
09	Uttar pradesh	146	Agra	2.94386	3.10394	2.76352
09	Uttar pradesh	147	Firozabad	2.23151	2.45836	1.97632
09	Uttar pradesh	148	Mainpuri	1.9565	2.17229	1.7152
09	Uttar pradesh	149	Budaun	2.14367	2.3553	1.89926
09	Uttar pradesh	150	Bareilly	2.29167	2.49575	2.06108
09	Uttar pradesh	151	Pilibhit	2.01036	2.26386	1.72862
09	Uttar pradesh	152	Shahjahanpur	2.17327	2.36077	1.95778
09	Uttar pradesh	153	Kheri	1.99622	2.17725	1.79557
09	Uttar pradesh	154	Sitapur	2.16408	2.37704	1.92272
09	Uttar pradesh	155	Hardoi	2.00152	2.21451	1.75516
09	Uttar pradesh	156	Unnao	2.24579	2.4489	2.02085
09	Uttar pradesh	157	Lucknow	2.78136	2.97473	2.57173
09	Uttar pradesh	158	Rae Bareli	1.98891	2.1797	1.7878
09	Uttar pradesh	159	Farrukhabad	1.90107	2.14626	1.62151
09	Uttar pradesh	160	Kannauj	2.11282	2.36773	1.82115
09	Uttar pradesh	161	Etawah	2.14053	2.41174	1.83251
09	Uttar pradesh	162	Auraiya	2.25243	2.5244	1.93925
09	Uttar pradesh	163	Kanpur Dehat	2.19065	2.42448	1.92015
09	Uttar pradesh	164	Kanpur Nagar	2.66442	2.91939	2.36953
09	Uttar pradesh	165	Jalaun	2.02688	2.2002	1.82813
09	Uttar pradesh	166	Jhansi	2.09949	2.28262	1.89383
09	Uttar pradesh	167	Lalitpur	1.68208	1.8486	1.49718
09	Uttar pradesh	168	Hamirpur	1.91625	2.07451	1.73297
09	Uttar pradesh	169	Mahoba	1.95099	2.08054	1.80275
09	Uttar pradesh	170	Banda	1.81241	1.98788	1.61116
09	Uttar pradesh	171	Chitrakoot	1.81389	1.93548	1.68024
09	Uttar pradesh	172	Fatehpur	2.36316	2.60982	2.09358
09	Uttar pradesh	173	Pratapgarh	2.57032	2.82188	2.33027
09	Uttar pradesh	174	Kaushambi	2.87849	3.09864	2.641
09	Uttar pradesh	175	Allahabad	3.14415	3.36925	2.89946
09	Uttar pradesh	176	Bara Banki	2.41273	2.65247	2.14696
09	Uttar pradesh	177	Faizabad	1.98355	2.18671	1.77585
09	Uttar pradesh	178	Ambedkar Nagar	2.0595	2.27438	1.84496
09	Uttar pradesh	179	Sultanpur	2.05958	2.28118	1.84244
09	Uttar pradesh	180	Bahraich	2.26146	2.48239	2.01612
09	Uttar pradesh	181	Shrawasti	2.05771	2.19739	1.90348
09	Uttar pradesh	182	Balrampur	1.56722	1.73455	1.38953
09	Uttar pradesh	183	Gonda	1.9973	2.19732	1.78379
09	Uttar pradesh	184	Siddharthnagar	1.89311	2.07776	1.71097
09	Uttar pradesh	185	Basti	1.88522	2.06273	1.70675
09	Uttar pradesh	186	Sant Kabir Nagar	1.69749	1.86653	1.52936
09	Uttar pradesh	187	Mahrajganj	2.44634	2.64311	2.24019
09	Uttar pradesh	188	Gorakhpur	2.39111	2.60259	2.17452
09	Uttar pradesh	189	Kushinagar	4.06933	4.33031	3.80374
09	Uttar pradesh	190	Deoria	2.43249	2.73405	2.1521
09	Uttar pradesh	191	Azamgarh	1.75405	2.01095	1.51631
09	Uttar pradesh	192	Mau	1.84969	2.06563	1.63722
09	Uttar pradesh	193	Ballia	2.94705	3.19479	2.69112
09	Uttar pradesh	194	Jaunpur	2.72022	3.00644	2.45856
09	Uttar pradesh	195	Ghazipur	2.33229	2.54402	2.11934
09	Uttar pradesh	196	Chandauli	1.76102	1.97488	1.53336
09	Uttar pradesh	197	Varanasi	2.74878	2.95861	2.52257
09	Uttar pradesh	198	Sant Ravidas Nagar (Bhadohi)	1.91031	2.20333	1.61866
09	Uttar pradesh	199	Mirzapur	1.82127	2.02022	1.60549
09	Uttar pradesh	200	Sonbhadra	1.86722	2.04637	1.67341
09	Uttar pradesh	201	Etah	1.92705	2.10742	1.72315
09	Uttar pradesh	202	Kanshiram Nagar	2.01284	2.17057	1.82787
10	Bihar	203	Pashchim Champaran	2.13433	2.367	1.87876
10	Bihar	204	Purba Champaran	2.37249	2.6077	2.11546
10	Bihar	205	Sheohar	2.62204	2.94262	2.26766
10	Bihar	206	Sitamarhi	3.14003	3.43077	2.82254
10	Bihar	207	Madhubani	1.96606	2.19864	1.71836
10	Bihar	208	Supaul	2.0366	2.28868	1.7672
10	Bihar	209	Araria	1.82268	1.9945	1.63828
10	Bihar	210	Kishanganj	1.67591	1.78662	1.55899
10	Bihar	211	Purnia	3.24442	3.4767	2.98972
10	Bihar	212	Katihar	1.78066	1.95731	1.58757
10	Bihar	213	Madhepura	1.8377	2.03661	1.6211
10	Bihar	214	Saharsa	1.6543	1.84934	1.44255
10	Bihar	215	Darbhanga	2.01102	2.27207	1.73067
10	Bihar	216	Muzaffarpur	2.88236	3.20152	2.5336
10	Bihar	217	Gopalganj	2.00879	2.3615	1.6795
10	Bihar	218	Siwan	1.93816	2.29671	1.58754
10	Bihar	219	Saran	2.54223	2.90926	2.17051
10	Bihar	220	Vaishali	3.11949	3.4539	2.75477
10	Bihar	221	Samastipur	2.1491	2.49638	1.77596
10	Bihar	222	Begusarai	3.0199	3.3185	2.68974
10	Bihar	223	Khagaria	1.84479	2.10017	1.55726
10	Bihar	224	Bhagalpur	2.30493	2.55579	2.01962
10	Bihar	225	Banka	2.67391	2.92177	2.40376
10	Bihar	226	Munger	1.70544	1.95955	1.41716
10	Bihar	227	Lakhisarai	1.67455	1.90309	1.4248
10	Bihar	228	Sheikhpura	2.4156	2.68748	2.12677
10	Bihar	229	Nalanda	2.28708	2.58467	1.96777
10	Bihar	230	Patna	3.41141	3.70231	3.08624
10	Bihar	231	Bhojpur	2.94778	3.1945	2.68237
10	Bihar	232	Buxar	2.03838	2.32314	1.73518
10	Bihar	233	Kaimur (Bhabua)	2.20751	2.42607	1.97268
10	Bihar	234	Rohtas	2.46472	2.72751	2.18164
10	Bihar	235	Aurangabad	3.03009	3.34697	2.68442
10	Bihar	236	Gaya	3.56242	3.86034	3.24192
10	Bihar	237	Nawada	2.02226	2.23072	1.80042
10	Bihar	238	Jamui	1.90079	2.12158	1.66127
10	Bihar	239	Jehanabad	1.88134	2.18231	1.55523
10	Bihar	240	Arwal	1.97181	2.27866	1.64335
11	Sikkim	241	North District	3.52094	3.66382	3.33241
11	Sikkim	242	West District	3.51215	3.54764	3.47114
11	Sikkim	243	South District	4.47574	4.41704	4.54981
11	Sikkim	244	East District	3.27416	3.20779	3.3608
12	Arunachal pradesh	245	Tawang	3.38397	3.00106	3.78857
12	Arunachal pradesh	246	West Kameng	3.82577	3.87978	3.78027
12	Arunachal pradesh	247	East Kameng	2.83617	2.99072	2.69522
12	Arunachal pradesh	248	Papum Pare	2.00268	2.042	1.95699
12	Arunachal pradesh	249	Upper Subansiri	2.81492	2.98482	2.66307
12	Arunachal pradesh	250	West Siang	2.13671	2.08982	2.1916
12	Arunachal pradesh	251	East Siang	2.63676	2.64461	2.64532
12	Arunachal pradesh	252	Upper Siang	2.47781	2.48338	2.47694
12	Arunachal pradesh	253	Changlang	2.16299	2.14167	2.18554
12	Arunachal pradesh	254	Tirap	2.22973	2.34221	2.10887
12	Arunachal pradesh	255	Lower Subansiri	2.03882	2.08263	1.98243
12	Arunachal pradesh	256	Kurung Kumey	3.64942	3.60048	3.71295
12	Arunachal pradesh	257	Dibang Valley	4.19601	3.67972	4.74633
12	Arunachal pradesh	258	Lower Dibang Valley	3.06846	3.14225	2.99853
12	Arunachal pradesh	259	Lohit	1.88909	1.95943	1.81639
12	Arunachal pradesh	260	Anjaw	2.98476	2.91377	2.99778
13	Nagaland	261	Mon	2.97725	3.0432	2.90014
13	Nagaland	262	Mokokchung	1.56808	1.68499	1.44307
13	Nagaland	263	Zunheboto	2.44299	2.41663	2.48522
13	Nagaland	264	Wokha	1.77156	1.80848	1.73932
13	Nagaland	265	Dimapur	1.51473	1.53889	1.48988
13	Nagaland	266	Phek	2.10599	2.24126	1.96558
13	Nagaland	267	Tuensang	2.66127	2.70621	2.62097
13	Nagaland	268	Longleng	2.83976	2.89624	2.77914
13	Nagaland	269	Kiphire	2.17781	2.14658	2.22318
13	Nagaland	270	Kohima	1.39907	1.43412	1.35378
13	Nagaland	271	Peren	2.2186	2.1773	2.26426
14	Manipur	272	Senapati	1.27744	1.31025	1.24711
14	Manipur	273	Tamenglong	2.24134	2.37766	2.09743
14	Manipur	274	Churachandpur	1.67345	1.78806	1.55483
14	Manipur	275	Bishnupur	2.0223	2.20554	1.84087
14	Manipur	276	Thoubal	1.71348	1.92653	1.50225
14	Manipur	277	Imphal West	2.63833	2.80708	2.48096
14	Manipur	278	Imphal East	2.19309	2.34547	2.04391
14	Manipur	279	Ukhrul	2.65903	2.74094	2.57335
14	Manipur	280	Chandel	3.30295	3.28403	3.3246
15	Mizoram	281	Mamit	1.9175	1.99386	1.83125
15	Mizoram	282	Kolasib	1.94906	2.07388	1.81517
15	Mizoram	283	Aizawl	1.53982	1.70568	1.37833
15	Mizoram	284	Champhai	1.75655	1.73887	1.77529
15	Mizoram	285	Serchhip	2.66442	2.91939	2.36953
15	Mizoram	286	Lunglei	1.39243	1.499	1.27905
15	Mizoram	287	Lawngtlai	1.67555	1.72266	1.63169
15	Mizoram	288	Saiha	2.00062	2.03619	1.96366
16	Tripura	289	West Tripura	2.00555	2.166	1.8345
16	Tripura	290	South Tripura	1.62926	1.80077	1.44682
16	Tripura	291	Dhalai	2.48502	2.48327	2.48252
16	Tripura	292	North Tripura	1.69468	1.83133	1.55073
17	Meghalaya	293	West Garo Hills	2.13921	2.14738	2.13693
17	Meghalaya	294	East Garo Hills	1.7332	1.82448	1.64906
17	Meghalaya	295	South Garo Hills	2.22503	2.21475	2.24315
17	Meghalaya	296	West Khasi Hills	1.90486	1.99973	1.80723
17	Meghalaya	297	Ribhoi	2.07016	2.19173	1.93623
17	Meghalaya	298	East Khasi Hills	1.39969	1.47689	1.32871
17	Meghalaya	299	Jaintia Hills	1.58969	1.58878	1.58598
18	Assam	300	Kokrajhar	1.53472	1.66029	1.40228
18	Assam	301	Dhubri	2.18596	2.19148	2.1639
18	Assam	302	Goalpara	1.82273	1.85892	1.77922
18	Assam	303	Barpeta	1.7078	1.78734	1.61798
18	Assam	304	Morigaon	2.21897	2.21538	2.21895
18	Assam	305	Nagaon	1.94079	1.95706	1.92455
18	Assam	306	Sonitpur	1.81714	1.88438	1.74712
18	Assam	307	Lakhimpur	1.71674	1.74251	1.69314
18	Assam	308	Dhemaji	1.46455	1.51028	1.41832
18	Assam	309	Tinsukia	1.66878	1.69401	1.64467
18	Assam	310	Dibrugarh	1.73043	1.7944	1.66392
18	Assam	311	Sivasagar	1.98682	2.01542	1.96458
18	Assam	312	Jorhat	1.84126	1.90435	1.78015
18	Assam	313	Golaghat	1.6661	1.72844	1.6058
18	Assam	314	Karbi Anglong	1.81886	1.81826	1.8234
18	Assam	315	Dima Hasao	1.35258	1.44619	1.25305
18	Assam	316	Cachar	1.79732	1.87799	1.7131
18	Assam	317	Karimganj	1.78182	1.89737	1.65992
18	Assam	318	Hailakandi	1.69969	1.77204	1.62591
18	Assam	319	Bongaigaon	1.59844	1.6424	1.54623
18	Assam	320	Chirang	2.07432	2.14582	2.00175
18	Assam	321	Kamrup	1.84023	1.89291	1.77923
18	Assam	322	Kamrup Metropolitan	1.71522	1.75392	1.67699
18	Assam	323	Nalbari	1.67825	1.81083	1.53675
18	Assam	324	Baksa	1.79933	1.9262	1.6668
18	Assam	325	Darrang	2.17033	2.22922	2.11057
18	Assam	326	Udalguri	2.19371	2.27585	2.1074
19	West bengal	327	Darjiling	2.39677	2.54152	2.24584
19	West bengal	328	Jalpaiguri	2.38147	2.56252	2.1911
19	West bengal	329	Koch Bihar	2.1578	2.34323	1.96025
19	West bengal	330	Uttar Dinajpur	1.90637	2.08652	1.71334
19	West bengal	331	Dakshin Dinajpur	2.30136	2.45506	2.1398
19	West bengal	332	Maldah	2.39936	2.56949	2.21588
19	West bengal	333	Murshidabad	2.66493	2.91504	2.39786
19	West bengal	334	Birbhum	2.37783	2.66842	2.07288
19	West bengal	335	Barddhaman	2.06082	2.24426	1.86512
19	West bengal	336	Nadia	1.88414	2.11574	1.63715
19	West bengal	337	North Twenty Four Parganas	2.22563	2.37701	2.06562
19	West bengal	338	Hugli	2.00695	2.21059	1.79321
19	West bengal	339	Bankura	2.24963	2.4887	1.9997
19	West bengal	340	Puruliya	2.2778	2.48829	2.06005
19	West bengal	341	Haora	2.23686	2.42418	2.03316
19	West bengal	342	Kolkata	2.66274	2.80305	2.50871
19	West bengal	343	South Twenty Four Parganas	3.0379	3.22992	2.83372
19	West bengal	344	Paschim Medinipur	2.562	2.78791	2.32851
19	West bengal	345	Purba Medinipur	2.35541	2.61686	2.07444
20	Jharkhand	346	Garhwa	2.37347	2.59902	2.13421
20	Jharkhand	347	Chatra	2.11553	2.32043	1.90157
20	Jharkhand	348	Kodarma	1.62672	1.86734	1.37791
20	Jharkhand	349	Giridih	2.41638	2.64852	2.17481
20	Jharkhand	350	Deoghar	3.52858	3.80796	3.2311
20	Jharkhand	351	Godda	4.41031	4.67859	4.12684
20	Jharkhand	352	Sahibganj	3.48165	3.62968	3.32622
20	Jharkhand	353	Pakur	2.76369	2.92123	2.6016
20	Jharkhand	354	Dhanbad	2.77154	2.99448	2.52695
20	Jharkhand	355	Bokaro	3.69863	4.00657	3.36575
20	Jharkhand	356	Lohardaga	2.21996	2.3712	2.0664
20	Jharkhand	357	Purbi Singhbhum	1.75658	1.84565	1.66239
20	Jharkhand	358	Palamu	3.61007	3.86599	3.33623
20	Jharkhand	359	Latehar	2.61561	2.80633	2.41728
20	Jharkhand	360	Hazaribagh	2.39127	2.64384	2.12631
20	Jharkhand	361	Ramgarh	1.75078	1.88744	1.60059
20	Jharkhand	362	Dumka	2.89609	3.19298	2.59921
20	Jharkhand	363	Jamtara	3.04016	3.36533	2.70278
20	Jharkhand	364	Ranchi	2.44057	2.59709	2.27606
20	Jharkhand	365	Khunti	1.86106	2.04832	1.67799
20	Jharkhand	366	Gumla	2.19478	2.32522	2.06512
20	Jharkhand	367	Simdega	1.9673	2.11838	1.81713
20	Jharkhand	368	Pashchimi Singhbhum	1.81605	1.84646	1.77115
20	Jharkhand	369	Saraikela-Kharsawan	2.84809	3.01011	2.67841
21	Odisha	370	Bargarh	3.0101	3.13253	2.88306
21	Odisha	371	Jharsuguda	4.07358	4.15557	3.98638
21	Odisha	372	Sambalpur	3.65478	3.77117	3.53518
21	Odisha	373	Debagarh	2.96963	3.19662	2.73781
21	Odisha	374	Sundargarh	2.69833	2.80634	2.58632
21	Odisha	375	Kendujhar	2.65708	2.85409	2.45617
21	Odisha	376	Mayurbhanj	3.02999	3.29246	2.77314
21	Odisha	377	Baleshwar	3.27873	3.57341	2.96938
21	Odisha	378	Bhadrak	2.94467	3.19312	2.69035
21	Odisha	379	Kendrapara	2.80681	3.14788	2.46961
21	Odisha	380	Jagatsinghapur	2.99156	3.23415	2.74181
21	Odisha	381	Cuttack	4.04849	4.22773	3.85753
21	Odisha	382	Jajapur	3.11703	3.41263	2.81443
21	Odisha	383	Dhenkanal	3.26351	3.55264	2.95793
21	Odisha	384	Anugul	2.83227	3.0451	2.6067
21	Odisha	385	Nayagarh	3.54028	3.85495	3.2007
21	Odisha	386	Khordha	2.94681	3.23506	2.63346
21	Odisha	387	Puri	3.23671	3.49193	2.97157
21	Odisha	388	Ganjam	3.08991	3.297	2.88182
21	Odisha	389	Gajapati	3.21674	3.39912	3.03856
21	Odisha	390	Kandhamal	3.87666	4.07713	3.67956
21	Odisha	391	Baudh	3.21505	3.37253	3.05744
21	Odisha	392	Subarnapur	3.06292	3.31702	2.79676
21	Odisha	393	Balangir	3.60996	3.82359	3.39136
21	Odisha	394	Nuapada	3.61995	3.8009	3.43305
21	Odisha	395	Kalahandi	2.95821	3.1522	2.76325
21	Odisha	396	Rayagada	3.40333	3.4712	3.31264
21	Odisha	397	Nabarangapur	2.9931	3.10899	2.87286
21	Odisha	398	Koraput	3.05814	3.21235	2.89982
21	Odisha	399	Malkangiri	3.20937	3.3726	3.04304
22	Chhattisgarh	400	Koriya	2.83259	3.09467	2.56528
22	Chhattisgarh	401	Surguja	2.52749	2.7361	2.31531
22	Chhattisgarh	402	Jashpur	2.96698	3.19342	2.74145
22	Chhattisgarh	403	Raigarh	2.71409	2.97416	2.44578
22	Chhattisgarh	404	Korba	2.48431	2.68231	2.27536
22	Chhattisgarh	405	Janjgir - Champa	3.11024	3.27234	2.93299
22	Chhattisgarh	406	Bilaspur	2.92556	3.18581	2.65459
22	Chhattisgarh	407	Kabeerdham	3.11966	3.32417	2.90472
22	Chhattisgarh	408	Rajnandgaon	3.28631	3.4849	3.08841
22	Chhattisgarh	409	Durg	2.71083	2.91112	2.50504
22	Chhattisgarh	410	Raipur	3.2109	3.40622	3.00702
22	Chhattisgarh	411	Mahasamund	3.35972	3.45055	3.25694
22	Chhattisgarh	412	Dhamtari	2.33706	2.51625	2.15701
22	Chhattisgarh	413	Uttar Bastar Kanker	2.71004	2.81697	2.59229
22	Chhattisgarh	414	Bastar	2.44266	2.62428	2.26614
22	Chhattisgarh	415	Narayanpur	2.82349	2.98065	2.67861
22	Chhattisgarh	416	Dakshin Bastar Dantewada	2.59125	2.64152	2.52202
22	Chhattisgarh	417	Bijapur	2.76086	2.94839	2.58296
23	Madhya pradesh	418	Sheopur	2.50962	2.70856	2.28141
23	Madhya pradesh	419	Morena	2.03756	2.25982	1.77808
23	Madhya pradesh	420	Bhind	2.18914	2.45285	1.88282
23	Madhya pradesh	421	Gwalior	1.85686	2.11012	1.56851
23	Madhya pradesh	422	Datia	1.72022	1.92735	1.47729
23	Madhya pradesh	423	Shivpuri	2.1992	2.43439	1.92583
23	Madhya pradesh	424	Tikamgarh	1.95613	2.15554	1.73312
23	Madhya pradesh	425	Chhatarpur	2.56546	2.80681	2.28999
23	Madhya pradesh	426	Panna	2.09277	2.30938	1.85276
23	Madhya pradesh	427	Sagar	2.46698	2.75035	2.14379
23	Madhya pradesh	428	Damoh	2.49588	2.78061	2.17322
23	Madhya pradesh	429	Satna	2.58667	2.91129	2.23632
23	Madhya pradesh	430	Rewa	2.67513	2.99266	2.34155
23	Madhya pradesh	431	Umaria	2.49157	2.71469	2.256
23	Madhya pradesh	432	Neemuch	2.2508	2.53623	1.95111
23	Madhya pradesh	433	Mandsaur	1.86143	2.14107	1.57228
23	Madhya pradesh	434	Ratlam	2.12323	2.42372	1.81853
23	Madhya pradesh	435	Ujjain	2.09068	2.33894	1.82862
23	Madhya pradesh	436	Shajapur	2.25872	2.56033	1.93644
23	Madhya pradesh	437	Dewas	2.12457	2.4007	1.83222
23	Madhya pradesh	438	Dhar	1.9258	2.1368	1.71035
23	Madhya pradesh	439	Indore	2.53944	2.75934	2.30468
23	Madhya pradesh	440	Khargone (West Nimar)	2.22877	2.44586	2.00001
23	Madhya pradesh	441	Barwani	1.8285	2.03363	1.62071
23	Madhya pradesh	442	Rajgarh	2.77657	3.14958	2.38825
23	Madhya pradesh	443	Vidisha	2.51949	2.85905	2.13646
23	Madhya pradesh	444	Bhopal	3.72209	3.97144	3.45165
23	Madhya pradesh	445	Sehore	3.21029	3.54452	2.84239
23	Madhya pradesh	446	Raisen	2.48775	2.80291	2.13682
23	Madhya pradesh	447	Betul	2.61459	2.86212	2.35589
23	Madhya pradesh	448	Harda	2.43144	2.73584	2.10735
23	Madhya pradesh	449	Hoshangabad	2.63417	2.94635	2.2899
23	Madhya pradesh	450	Katni	2.49389	2.78594	2.18778
23	Madhya pradesh	451	Jabalpur	2.52891	2.83588	2.19823
23	Madhya pradesh	452	Narsimhapur	2.25318	2.54249	1.93725
23	Madhya pradesh	453	Dindori	3.09225	3.22277	2.95163
23	Madhya pradesh	454	Mandla	2.74231	3.01983	2.47106
23	Madhya pradesh	455	Chhindwara	2.27433	2.58044	1.96149
23	Madhya pradesh	456	Seoni	2.44895	2.74707	2.1458
23	Madhya pradesh	457	Balaghat	1.90449	2.13267	1.68402
23	Madhya pradesh	458	Guna	1.7396	2.00534	1.44868
23	Madhya pradesh	459	Ashoknagar	2.19734	2.48309	1.87788
23	Madhya pradesh	460	Shahdol	2.80935	3.10351	2.50663
23	Madhya pradesh	461	Anuppur	2.81692	3.05332	2.57925
23	Madhya pradesh	462	Sidhi	2.5354	2.80399	2.26143
23	Madhya pradesh	463	Singrauli	2.35811	2.5025	2.19922
23	Madhya pradesh	464	Jhabua	2.16985	2.43248	1.90625
23	Madhya pradesh	465	Alirajpur	1.76362	2.03421	1.50243
23	Madhya pradesh	466	Khandwa (East Nimar)	2.67187	2.95767	2.36863
23	Madhya pradesh	467	Burhanpur	2.08233	2.25446	1.89885
24	Gujarat	468	Kachchh	2.11551	2.24106	1.96333
24	Gujarat	469	Banas Kantha	1.59251	1.82052	1.35118
24	Gujarat	470	Patan	2.05036	2.28678	1.79955
24	Gujarat	471	Mahesana	1.6106	1.82852	1.38148
24	Gujarat	472	Sabar Kantha	1.85771	2.1188	1.59044
24	Gujarat	473	Gandhinagar	1.96641	2.16661	1.75739
24	Gujarat	474	Ahmadabad	2.95606	3.13434	2.7625
24	Gujarat	475	Surendranagar	2.05077	2.29194	1.796
24	Gujarat	476	Rajkot	1.63206	1.7585	1.49434
24	Gujarat	477	Jamnagar	2.32588	2.47693	2.1569
24	Gujarat	478	Porbandar	2.13692	2.30303	1.95331
24	Gujarat	479	Junagadh	1.83226	2.02596	1.62794
24	Gujarat	480	Amreli	2.08387	2.2978	1.86083
24	Gujarat	481	Bhavnagar	2.20855	2.38453	2.01684
24	Gujarat	482	Anand	1.58432	1.82125	1.33465
24	Gujarat	483	Kheda	1.83756	2.10097	1.56443
24	Gujarat	484	Panch Mahals	1.40398	1.59365	1.20883
24	Gujarat	485	Dohad	1.66434	1.87213	1.45735
24	Gujarat	486	Vadodara	2.13221	2.30958	1.94586
24	Gujarat	487	Narmada	1.41205	1.59659	1.2276
24	Gujarat	488	Bharuch	1.79142	1.94662	1.62576
24	Gujarat	489	The Dangs	1.68833	1.83761	1.54483
24	Gujarat	490	Navsari	1.67993	1.79089	1.56244
24	Gujarat	491	Valsad	1.71709	1.80218	1.62526
24	Gujarat	492	Surat	1.35929	1.40875	1.29866
24	Gujarat	493	Tapi	1.60391	1.73238	1.47622
25	Daman & diu	494	Diu	1.66025	1.91821	1.40888
25	Daman & diu	495	Daman	1.02064	1.01737	1.03067
26	Dadra & nagar haveli	496	Dadra & Nagar Haveli	1.21975	1.27826	1.15549
27	Maharashtra	497	Nandurbar	1.81197	2.0612	1.56535
27	Maharashtra	498	Dhule	2.87703	3.20647	2.5422
27	Maharashtra	499	Jalgaon	3.33311	3.70416	2.94962
27	Maharashtra	500	Buldana	2.93726	3.46667	2.39192
27	Maharashtra	501	Akola	2.65185	3.04291	2.24418
27	Maharashtra	502	Washim	2.79511	3.27715	2.29547
27	Maharashtra	503	Amravati	2.70013	3.06002	2.31947
27	Maharashtra	504	Wardha	2.25108	2.54379	1.94142
27	Maharashtra	505	Nagpur	2.52349	2.77638	2.25859
27	Maharashtra	506	Bhandara	3.76148	4.16396	3.36504
27	Maharashtra	507	Gondiya	2.05647	2.3712	1.75404
27	Maharashtra	508	Gadchiroli	2.37572	2.67256	2.07769
27	Maharashtra	509	Chandrapur	3.64289	4.00542	3.26877
27	Maharashtra	510	Yavatmal	2.53291	2.90735	2.14771
27	Maharashtra	511	Nanded	2.84314	3.20738	2.471
27	Maharashtra	512	Hingoli	2.7067	3.20049	2.21056
27	Maharashtra	513	Parbhani	3.49501	3.96167	3.02938
27	Maharashtra	514	Jalna	3.53564	3.95253	3.11395
27	Maharashtra	515	Aurangabad	2.79131	3.12979	2.43837
27	Maharashtra	516	Nashik	2.02451	2.29624	1.74187
27	Maharashtra	517	Thane	2.37887	2.55892	2.17785
27	Maharashtra	518	Mumbai Suburban	2.63336	2.80941	2.43218
27	Maharashtra	519	Mumbai	3.18037	3.36894	2.9555
27	Maharashtra	520	Raigarh	2.32644	2.602	2.0478
27	Maharashtra	521	Pune	2.51357	2.7858	2.22509
27	Maharashtra	522	Ahmadnagar	2.69669	3.05144	2.33341
27	Maharashtra	523	Bid	2.36794	2.78116	1.9399
27	Maharashtra	524	Latur	3.1413	3.51762	2.74877
27	Maharashtra	525	Osmanabad	3.05743	3.5443	2.54818
27	Maharashtra	526	Solapur	2.72057	3.06881	2.36423
27	Maharashtra	527	Satara	3.19288	3.58962	2.80781
27	Maharashtra	528	Ratnagiri	2.00232	2.37628	1.68784
27	Maharashtra	529	Sindhudurg	2.5959	2.95998	2.25142
27	Maharashtra	530	Kolhapur	2.83077	3.12061	2.54258
27	Maharashtra	531	Sangli	3.25411	3.58683	2.92456
28	Andhra pradesh	532	Adilabad	2.99794	3.28977	2.7186
28	Andhra pradesh	533	Nizamabad	2.73893	3.02879	2.47136
28	Andhra pradesh	534	Karimnagar	3.08235	3.35547	2.81648
28	Andhra pradesh	535	Medak	2.40707	2.68087	2.13965
28	Andhra pradesh	536	Hyderabad	4.61554	4.87851	4.33496
28	Andhra pradesh	537	Rangareddy	3.4395	3.69751	3.16873
28	Andhra pradesh	538	Mahbubnagar	2.93569	3.15652	2.71604
28	Andhra pradesh	539	Nalgonda	2.84121	3.11087	2.57409
28	Andhra pradesh	540	Warangal	2.54309	2.80634	2.28572
28	Andhra pradesh	541	Khammam	3.12842	3.3376	2.92607
28	Andhra pradesh	542	Srikakulam	2.77206	3.06135	2.49444
28	Andhra pradesh	543	Vizianagaram	3.25691	3.50501	3.01781
28	Andhra pradesh	544	Visakhapatnam	3.21164	3.53218	2.89779
28	Andhra pradesh	545	East Godavari	2.32895	2.5683	2.09687
28	Andhra pradesh	546	West Godavari	2.05935	2.2767	1.84539
28	Andhra pradesh	547	Krishna	3.04501	3.27213	2.82012
28	Andhra pradesh	548	Guntur	1.88159	2.04266	1.72191
28	Andhra pradesh	549	Prakasam	1.9441	2.12271	1.76637
28	Andhra pradesh	550	Sri Potti Sriramulu Nellore	2.35697	2.53618	2.17751
28	Andhra pradesh	551	Y.S.R.	2.4212	2.61779	2.22657
28	Andhra pradesh	552	Kurnool	2.54561	2.73673	2.35783
28	Andhra pradesh	553	Anantapur	3.10765	3.35052	2.86288
28	Andhra pradesh	554	Chittoor	2.6726	2.93769	2.41216
29	Karnataka	555	Belgaum	1.99059	2.23716	1.74499
29	Karnataka	556	Bagalkot	2.42169	2.70704	2.14241
29	Karnataka	557	Bijapur	2.06679	2.2633	1.86922
29	Karnataka	558	Bidar	2.61437	2.97052	2.25261
29	Karnataka	559	Raichur	2.23855	2.37114	2.10015
29	Karnataka	560	Koppal	2.6718	2.96536	2.37592
29	Karnataka	561	Gadag	2.41877	2.69807	2.13637
29	Karnataka	562	Dharwad	2.06472	2.3072	1.81592
29	Karnataka	563	Uttara Kannada	1.60921	1.80506	1.41113
29	Karnataka	564	Haveri	2.48966	2.7916	2.17592
29	Karnataka	565	Bellary	2.20434	2.40708	1.99974
29	Karnataka	566	Chitradurga	2.20387	2.43429	1.96676
29	Karnataka	567	Davanagere	2.13281	2.33845	1.92339
29	Karnataka	568	Shimoga	1.66853	1.84999	1.48705
29	Karnataka	569	Udupi	1.39523	1.56093	1.24099
29	Karnataka	570	Chikmagalur	1.88213	2.07703	1.69089
29	Karnataka	571	Tumkur	2.19638	2.41081	1.97896
29	Karnataka	572	Bangalore	2.91822	3.00696	2.82104
29	Karnataka	573	Mandya	2.00025	2.23102	1.76977
29	Karnataka	574	Hassan	1.80516	1.97747	1.63573
29	Karnataka	575	Dakshina Kannada	1.37332	1.51671	1.2325
29	Karnataka	576	Kodagu	1.33666	1.4838	1.19144
29	Karnataka	577	Mysore	2.04907	2.20943	1.88687
29	Karnataka	578	Chamarajanagar	2.00573	2.18011	1.82998
29	Karnataka	579	Gulbarga	2.70506	2.90229	2.50818
29	Karnataka	580	Yadgir	2.32242	2.50529	2.142
29	Karnataka	581	Kolar	2.15142	2.39399	1.90419
29	Karnataka	582	Chikkaballapura	2.42422	2.64883	2.1953
29	Karnataka	583	Bangalore Rural	2.08883	2.29786	1.86973
29	Karnataka	584	Ramanagara	1.75197	1.9707	1.53285
30	Goa	585	North Goa	2.3402	2.43358	2.2365
30	Goa	586	South Goa	2.24685	2.33036	2.15746
31	Goa	587	Lakshadweep	2.69116	2.72307	2.66205
32	Kerala	588	Kasaragod	2.36663	2.71631	2.05156
32	Kerala	589	Kannur	2.1318	2.3916	1.90944
32	Kerala	590	Wayanad	2.66041	2.8521	2.47848
32	Kerala	591	Kozhikode	2.70018	2.97711	2.4567
32	Kerala	592	Malappuram	2.13913	2.41485	1.90131
32	Kerala	593	Palakkad	2.04269	2.2089	1.88289
32	Kerala	594	Thrissur	1.97591	2.1772	1.79404
32	Kerala	595	Ernakulam	1.86999	2.01211	1.72735
32	Kerala	596	Idukki	2.09043	2.31058	1.87286
32	Kerala	597	Kottayam	2.20936	2.42095	2.00369
32	Kerala	598	Alappuzha	2.47328	2.73583	2.23556
32	Kerala	599	Pathanamthitta	2.2054	2.54261	1.91721
32	Kerala	600	Kollam	2.24537	2.52081	2.00133
32	Kerala	601	Thiruvananthapuram	2.33898	2.57438	2.12149
33	Tamil nadu	602	Thiruvallur	2.03344	2.18845	1.87637
33	Tamil nadu	603	Chennai	1.9246	2.12104	1.72621
33	Tamil nadu	604	Kancheepuram	1.75224	1.93554	1.56714
33	Tamil nadu	605	Vellore	1.57709	1.79685	1.36339
33	Tamil nadu	606	Tiruvannamalai	1.5634	1.75986	1.36949
33	Tamil nadu	607	Viluppuram	1.73066	1.95147	1.50929
33	Tamil nadu	608	Salem	1.24778	1.43167	1.05893
33	Tamil nadu	609	Namakkal	1.49178	1.65036	1.33423
33	Tamil nadu	610	Erode	1.52493	1.70247	1.34637
33	Tamil nadu	611	The Nilgiris	1.36299	1.53462	1.20177
33	Tamil nadu	612	Dindigul	1.52218	1.69827	1.34695
33	Tamil nadu	613	Karur	1.29582	1.46952	1.12792
33	Tamil nadu	614	Tiruchirappalli	1.46688	1.646	1.29197
33	Tamil nadu	615	Perambalur	1.84118	2.10416	1.58577
33	Tamil nadu	616	Ariyalur	1.99359	2.2878	1.70773
33	Tamil nadu	617	Cuddalore	1.65383	1.85076	1.45665
33	Tamil nadu	618	Nagapattinam	1.74705	2.00237	1.49916
33	Tamil nadu	619	Thiruvarur	2.0901	2.35412	1.83184
33	Tamil nadu	620	Thanjavur	1.50492	1.71725	1.30179
33	Tamil nadu	621	Pudukkottai	1.5257	1.71271	1.34317
33	Tamil nadu	622	Sivaganga	1.79741	2.00671	1.59055
33	Tamil nadu	623	Madurai	1.54175	1.70936	1.37389
33	Tamil nadu	624	Theni	1.67973	1.85969	1.50208
33	Tamil nadu	625	Virudhunagar	1.48103	1.61751	1.346
33	Tamil nadu	626	Ramanathapuram	1.71588	1.87252	1.5575
33	Tamil nadu	627	Thoothukkudi	1.78496	1.96163	1.61409
33	Tamil nadu	628	Tirunelveli	1.66493	1.84519	1.48988
33	Tamil nadu	629	Kanniyakumari	1.84553	2.11729	1.58175
33	Tamil nadu	630	Dharmapuri	1.74389	1.95419	1.52519
33	Tamil nadu	631	Krishnagiri	1.56207	1.76984	1.34565
33	Tamil nadu	632	Coimbatore	1.49589	1.63995	1.35149
33	Tamil nadu	633	Tiruppur	1.34693	1.51191	1.17892
34	Puducherry	634	Yanam	2.5605	2.91856	2.22656
34	Puducherry	635	Puducherry	2.49332	2.78345	2.21857
34	Puducherry	636	Mahe	1.60376	1.764	1.45367
34	Puducherry	637	Karaikal	2.6292	2.95968	2.32326
35	Andaman & nicobar islands	638	Nicobars	2.0761	2.14463	2.00264
35	Andaman & nicobar islands	639	North & Middle Andaman	2.74164	2.97513	2.47655
35	Andaman & nicobar islands	640	South Andaman	1.62972	1.7732	1.45155
				1.02064	1.01737	1.03067
				6.13962	6.24531	6.03516
